# Supplementary material for: Tribological and Heat Transfer Investigation of Graphene Oxide Coatings on Nylon Rotating Bands in an Artillery System
Source: Nanomaterials (Basel). 2024 Dec 3;14(23):1943. doi: 10.3390/nano14231943 (PMC11643560; doi:10.3390/nano14231943)
Supplement: Supplementary file 1 [file nanomaterials-14-01943-s001.zip]

Archive with 1 entries (1 files):
- nanomaterials-3311526-supplementary.pdf
